# Supplementary material for: Predator olfactory cues generate a foraging–predation trade-off through prey apprehension
Source: R Soc Open Sci. 2016 Feb 10;3(2):150537. doi: 10.1098/rsos.150537 (PMC4785975; doi:10.1098/rsos.150537)
Supplement: Siepielski et al predator cue data [file rsos150537supp2.csv]

Condition	Walks05	Walks510	Moves05	Moves510	Strikes05	Strikes510	Consumed05	Consumed510	Swims05	Swims510				Column descriptions:
Control	6	4	15	14	20	15	15	11	0	0
Control	2	1	11	9	20	19	17	15	0	0				Condition - the treatment applied :
Control	3	3	10	10	21	15	18	13	0	0				Conrol - water only
Control	3	3	19	16	25	20	21	15	0	0				Damsefly-fish - water from the container where damseflies viewed the fish predator
Control	4	3	17	15	28	32	21	23	0	0				Damselfly-no fish - water from the container with only damselflies
Control	3	3	22	17	42	27	29	22	0	0				Fish - water from the container that held the fish predator
Control	0	0	16	15	26	22	20	15	0	0
Control	3	5	23	17	32	28	23	20	0	0
Control	2	4	16	15	33	24	24	18	0	0
Control	2	1	15	14	25	22	18	16	0	0				Columns B-K:
Control	0	0	18	19	33	34	23	26	0	0				X05 - is the number of times behavior X was observed from time 0 to 5 minutes
Control	0	0	19	11	28	15	22	13	0	1				X510 - is the number of times behavior X was observed from time 0 to 5 minutes
Control	3	3	18	16	25	21	17	15	0	0
Control	2	2	14	16	23	26	15	16	0	0
Control	2	2	12	12	15	14	12	13	0	0
Control	2	0	21	18	30	23	23	18	0	0
Control	0	2	23	16	27	21	24	18	0	0
Control	0	0	20	23	33	41	23	21	0	0
Control	0	1	31	9	43	11	34	11	0	0
Control	0	0	14	17	25	22	19	18	0	0
Damselfly-fish	4	1	18	10	19	20	15	10	0	0
Damselfly-fish	2	1	14	9	19	15	15	8	0	0
Damselfly-fish	4	0	14	11	14	14	13	6	0	0
Damselfly-fish	5	1	24	7	20	7	16	6	0	0
Damselfly-fish	2	1	19	14	38	39	28	22	0	0
Damselfly-fish	2	1	12	6	23	22	19	14	0	0
Damselfly-fish	2	0	22	12	37	31	30	20	1	0
Damselfly-fish	4	4	16	12	25	27	21	17	0	0
Damselfly-fish	1	0	23	20	39	33	26	21	0	1
Damselfly-fish	0	0	24	14	33	38	25	23	0	0
Damselfly-fish	1	0	14	11	40	23	31	16	0	0
Damselfly-fish	1	0	11	10	42	38	28	18	0	0
Damselfly-fish	0	0	22	17	36	32	27	18	0	0
Damselfly-fish	2	1	20	13	33	23	25	15	0	0
Damselfly-fish	2	0	12	16	37	43	29	23	0	0
Damselfly-fish	0	0	21	13	12	13	9	6	0	0
Damselfly-fish	0	0	23	16	37	39	28	15	0	0
Damselfly-fish	1	0	18	15	21	31	18	17	0	0
Damselfly-fish	0	2	23	5	42	17	33	12	5	0
Damselfly-fish	0	0	24	13	38	22	29	13	0	0
Damselfly-nofish	2	2	21	15	29	26	22	18	0	1
Damselfly-nofish	3	3	12	8	21	19	16	14	1	1
Damselfly-nofish	0	0	19	19	28	24	22	20	0	0
Damselfly-nofish	2	0	21	16	29	23	20	15	1	1
Damselfly-nofish	2	2	14	15	23	25	14	17	0	0
Damselfly-nofish	5	4	13	11	21	15	14	11	0	0
Damselfly-nofish	2	2	9	6	17	14	19	15	1	0
Damselfly-nofish	3	2	15	10	20	16	16	9	1	0
Damselfly-nofish	0	1	14	11	26	13	21	11	1	1
Damselfly-nofish	3	3	11	10	17	17	10	8	0	0
Damselfly-nofish	0	3	21	14	20	18	22	18	0	0
Damselfly-nofish	2	2	20	15	36	30	26	20	0	1
Damselfly-nofish	4	2	22	9	18	5	14	4	0	0
Damselfly-nofish	4	1	16	9	18	19	14	9	0	0
Damselfly-nofish	2	3	17	15	22	19	15	13	0	0
Damselfly-nofish	1	1	16	13	21	17	20	15	0	0
Damselfly-nofish	2	1	16	16	21	22	17	14	0	0
Damselfly-nofish	3	2	13	7	25	24	22	16	0	1
Damselfly-nofish	2	2	12	17	24	19	22	18	0	0
Damselfly-nofish	3	5	15	14	31	23	22	16	0	0
Fish	9	2	13	9	17	11	15	9	0	0
Fish	6	2	20	14	24	24	18	14	0	0
Fish	3	0	16	12	34	19	27	14	0	0
Fish	6	4	14	7	18	17	15	11	0	0
Fish	2	1	13	6	20	13	18	8	0	0
Fish	4	1	17	11	24	23	21	16	0	0
Fish	6	3	9	9	18	18	16	11	0	0
Fish	0	0	16	10	20	21	16	12	0	0
Fish	0	1	31	11	48	29	33	15	0	0
Fish	3	1	22	8	39	28	27	17	0	0
Fish	2	1	22	15	34	39	20	17	0	0
Fish	1	0	22	17	44	38	31	22	0	0
Fish	2	0	12	7	18	12	14	7	0	0
Fish	1	1	13	11	19	25	14	13	0	0
Fish	1	2	16	11	23	22	18	19	0	0
Fish	1	0	13	15	19	33	15	14	0	0
Fish	8	2	1	0	4	0	4	0	0	0
Fish	0	0	31	18	44	39	32	26	0	0
Fish	2	1	18	7	32	29	24	15	0	0
Fish	1	0	20	16	31	28	25	19	1	0
